# Supplementary material for: Efficient dilution-to-extinction isolation of novel virus–host model systems for fastidious heterotrophic bacteria
Source: ISME J. 2021 Jan 25;15(6):1585–98. doi: 10.1038/s41396-020-00872-z (PMC8163748; doi:10.1038/s41396-020-00872-z)
Supplement: Supplementary file 18 — Supplementary Table 4 [file 41396_2020_872_MOESM18_ESM.xlsx]

## Sheet: ANI values
	Aegir	Bylgja	Eistla	Eyrgjafa	Gjalp	Greip	Himinglaeva	Hroenn	Jormungand	Kolga	Ran	Unn	HTVC010P	HTVC011P	HTVC019P	HTVC021P	HTVC022P	HTVC025P	HTVC031P	HTVC105P	HTVC109P	HTVC119P	HTVC120P	HTVC121P	HTVC200P	HTVC201P	uvMED-CGF-C97-MedDCM-OCT-S27-C11	uvMED-CGR-C23A-MedDCM-OCT-S43-C49	uvMED-CGR-C23B-MedDCM-OCT-S39-C49	uvMED-CGR-C24-MedDCM-OCT-S38-C43	uvMED-CGR-C26B-MedDCM-OCT-S35-C55	uvMED-CGR-C28-MedDCM-OCT-S23-C36	uvMED-CGR-C43-MedDCM-OCT-S32-C95	uvMED-GF-C93-MedDCM-OCT-S32-C16	uvMED-GF-C93-MedDCM-OCT-S38-C9	uvMED-GF-U-MedDCM-OCT-S28-C24	uvMED-GF-U-MedDCM-OCT-S32-C31
Aegir										99.725
Bylgja			80.73				99.99	99.995	82.26	91.55	82.2933	99.995			82.4		82.43		81.9	86.72	78.43	84.865	90.4275	88.28	77.48		82.1229							82.97
Eistla		80.73		93.1	93.1	95.175	80.73	80.73	84.8		84.8	80.73		91.56	83.2837	81.0775	84.295	85.52	86.9225	82.09	81.85	83.975	80.93	80.786		83.094								81.455	81.365
Eyrgjafa			93.24		99.9967									89.086	93.3		92.02	82.04	89.16			85.73				94.28											78.82
Gjalp			93.24	99.9967										89.086	93.3		92.02	82.04	89.16			85.73				94.28			100								78.82
Greip			95.175										81.6733	90.615			85.31		89.8							90.15		86.7511	87.313	81.53	85.01	80.335
Himinglaeva		99.99	80.73					99.995	82.26	91.55	82.2933	99.995			82.4		82.43		81.9	86.72	78.43	84.865	90.4275	88.28	77.48		82.1229							82.97
Hroenn		99.995	80.73				99.995		82.26	91.55	82.2933	99.985			82.4		82.43		81.9	86.72	78.43	84.865	90.1045	88.28	77.48		82.1229							82.97
Jormungand		82.26	84.8				82.26	82.2933		93.04	99.995	82.26			90.0418	83.7709	90.6445		82.352	83.575	79.58	87.255	86.226	83.5989		87.2382								84.05	84.2911
Kolga	99.74	91.55					91.55	91.55	93.04		93.04	91.55										90.91	91.9875
Ran		82.26	84.8				82.26	82.2933	99.995	93.04		82.26			89.578	83.6891	90.42		82.352	83.56	79.58	87.255	86.226	83.5589		87.341								84.0778	84.1333
Unn		99.995	80.73				99.995	99.985	82.26	91.55	82.2933				82.4		82.43		81.9	86.72	78.43	84.865	90.1045	88.28	77.48		82.1229							82.97
HTVC010P						82.33									80.91													84.016	83.78	84.2578	85.292	89.6308
HTVC011P			90.79	88.6233	88.6233	90.58									92.86		92.66		92.455			86.88			86.49	86.17		89.88	91.1
HTVC019P		81.32	84.745	92.27	92.27		81.32	81.32	89.5455		89.389	81.32		92.78		84.4675	89.82		84.742	84.5275	82.17		79.54	84.406		85.093	84.3							83.6912	84.3843
HTVC021P			82.385						83.3055		83.1282				84.525		83.988		84.9367	88.57	82.07	88.47		89.3733		83.6343								89.8857	89.7638
HTVC022P		81.68	83.302	92.73	92.73	84.44	81.68	81.68	89.695		89.3957	81.68		92.66	91.7087	83.7362			85.022	83.354	79.52	85.08	81.275	83.4514	84.88	87.8109								84.23	84.265
HTVC025P			84.38	81.9467	81.9467														85.92																	80.12
HTVC031P		80.7	85.7412	87.82	87.82	88.35	80.7	80.68	84.116		84.116	80.7		90.62	84.84	84.4567	85.236	86.06		84.75	79.0567		80.78	83.07	80.525	82.932	79.97	88.83	88.83					82.6275	82.6025		83.78
HTVC105P			82.49						82.575		82.395				83.262	88.2613	83.6909		84.8333		81.47		86.2	91.6169	86.5	82.39								89.6592	88.7958
HTVC109P			80.56													81.48			80.91	81.33				80.95
HTVC119P		87.525	83.115	89.19	89.19		87.525	87.525	84.7	89.55	84.7	87.525		86.56		88.44	84.51			83.33			85.64	87.77	84.4529	90.9967								85.24	85.79		88.9529
HTVC120P		89.4473	80.02				89.4473	89.146	88.71	90.6125	88.71	89.146				83.03	82.37		81.1	86.44		85.43		81.475	81.82		84.3257								87.56
HTVC121P			82.4267						83.7173		83.7173				83.224	88.9864	84.1744		83.88	89.94	80.82					82.7171								88.4315	90.177
HTVC200P		81.15					81.15	81.15				81.15					85.38		81.61	94.55		84.4143	81.82					85.22	90.44						86.615		84.444
HTVC201P			82.9875	92.755	92.755	88.83			86.2675		86.0382			86.97	84.896	83.5357	86.4445		83.374	82.7311		91.1033	83.42	83.2										83.35	83.9938
uvMED-CGF-C97-MedDCM-OCT-S27-C11		82.525					82.525	82.5275				82.525			84.34						85.96		84.5183														88.61
uvMED-CGR-C23A-MedDCM-OCT-S43-C49						84.7143							84.765	89.76					88.83						84.67				96.345	81.76		84.8133				84.1
uvMED-CGR-C23B-MedDCM-OCT-S39-C49					98.96	85.7875							83.405	91.11					88.83									96.3487		86.57		84.45				84.11
uvMED-CGR-C24-MedDCM-OCT-S38-C43					98.385	81.57							84.93															85.805	92.178		84.1	86.842	84.69
uvMED-CGR-C26B-MedDCM-OCT-S35-C55						87.02							82.375						87.98									88.31	88.31	84.0743		80.5567
uvMED-CGR-C28-MedDCM-OCT-S23-C36						83.93							90.0187															84.6267	84.3333	87.8487	81.315		80.89
uvMED-CGR-C43-MedDCM-OCT-S32-C95																														84.52		84.71
uvMED-GF-C93-MedDCM-OCT-S32-C16		81.55					81.55	81.55	83.594		83.619	81.55			83.9818	89.5993	84.0527		82.7525	89.6353		85.2	79.34	88.965		83.495									94.3314
uvMED-GF-C93-MedDCM-OCT-S38-C9			84.63						83.8711		83.7033				83.3	88.5907	84.0956		82.5825	89.005		85.79	87.21	89.7264	85.58	83.7171			89.91					92.39
uvMED-GF-U-MedDCM-OCT-S32-C31														89.02								90.75			84.119		89.715
