# Supplementary material for: Efficient dilution-to-extinction isolation of novel virus–host model systems for fastidious heterotrophic bacteria
Source: ISME J. 2021 Jan 25;15(6):1585–98. doi: 10.1038/s41396-020-00872-z (PMC8163748; doi:10.1038/s41396-020-00872-z)
Supplement: Supplementary file 19 — Supplementary Table 5 [file 41396_2020_872_MOESM19_ESM.xlsx]

## Sheet: Sheet1
Exeter Viral Collection number	Isolate name	Viral Population Representative (ClusterGenome)	viral genus (vContact2 cluster)	Hypergeometric cluster	Other vContact2 cluster members	Reference	Genome	% completeness (checkV)	Genome_length(bp)	%GC_content	Virus_Family	Host_strain	Host_clade	Enrichment rounds required	BioSample	BioProject	Accession_no	SRA	Collection Time	Collection_Date	Temperature (°C)	Fluorescence	Depth (m)	Density	Salinity (psu)	CStarTr0	Par	Oxy	Environment_broad	Environment_local	Latitude	Longitude
EXVC025P	Eistla	Eistla	A	Cluster A	Himinglaeva,Hroenn,Jormungand,Bylgja,Eistla,Eyrgjafa,Gjalp,Ran,Unn,HTVC021P,HTVC022P,HTVC031P,HTVC105P,HTVC109P,HTVC119P,HTVC120P,HTVC121P,HTVC200P,HTVC201P,HTVC011P,HTVC019P	This Study, Zhao 2013, Zhao 2018	Circular	95.37	39638	32.7	Podoviridae	HTCC1062	SAR11 1a	3	SAMN14604129	PRJNA625644	MT375521	SRR11559273	09:20:37	Oct 17 2018	14.8181	0.9033	5	1025.71	34.5798	69.7736	2.1833	236.302	Marine	Coastal	50◦15.00N	4◦13.00W
EXVC018P	Eyrgjafa	Eyrgjafa	A	Cluster B	Himinglaeva,Hroenn,Jormungand,Bylgja,Eistla,Eyrgjafa,Gjalp,Ran,Unn,HTVC021P,HTVC022P,HTVC031P,HTVC105P,HTVC109P,HTVC119P,HTVC120P,HTVC121P,HTVC200P,HTVC201P,HTVC011P,HTVC019P	This Study, Zhao 2013, Zhao 2018	Circular	100	38005	32.6	Podoviridae	HTCC1062	SAR11 1a	3	SAMN14604130	PRJNA625644	MT375523	SRR11559269	09:20:37	Oct 17 2018	14.8181	0.9033	5	1025.71	34.5798	69.7736	2.1833	236.302	Marine	Coastal	50◦15.00N	4◦13.00W
EXVC020P	Gjalp	Eyrgjafa	A	Cluster B	Himinglaeva,Hroenn,Jormungand,Bylgja,Eistla,Eyrgjafa,Gjalp,Ran,Unn,HTVC021P,HTVC022P,HTVC031P,HTVC105P,HTVC109P,HTVC119P,HTVC120P,HTVC121P,HTVC200P,HTVC201P,HTVC011P,HTVC019P	This Study, Zhao 2013, Zhao 2018	Circular	99.77	37857	32.5	Podoviridae	HTCC1062	SAR11 1a	3	SAMN14604131	PRJNA625644	MT375524	SRR11559268	09:20:37	Oct 17 2018	14.8181	0.9033	5	1025.71	34.5798	69.7736	2.1833	236.302	Marine	Coastal	50◦15.00N	4◦13.00W
EXVC021P	Greip	Greip	B	Cluster D	-	-	Circular	101	34916	31.5	Podoviridae	HTCC1062	SAR11 1a	3	SAMN14604132	PRJNA625644	MT375525	SRR11559267	09:20:37	Oct 17 2018	14.8181	0.9033	5	1025.71	34.5798	69.7736	2.1833	236.302	Marine	Coastal	50◦15.00N	4◦13.00W
EXVC014P	Ran	Ran	A	Cluster A	Himinglaeva,Hroenn,Jormungand,Bylgja,Eistla,Eyrgjafa,Gjalp,Ran,Unn,HTVC021P,HTVC022P,HTVC031P,HTVC105P,HTVC109P,HTVC119P,HTVC120P,HTVC121P,HTVC200P,HTVC201P,HTVC011P,HTVC019P	This Study, Zhao 2013, Zhao 2018	Circular	99.62	41529	34.1	Podoviridae	H2P3α	SAR11 1a	3	SAMN14604133	PRJNA625644	MT375530	SRR11559266	09:20:37	Oct 17 2018	14.8181	0.9033	5	1025.71	34.5798	69.7736	2.1833	236.302	Marine	Coastal	50◦15.00N	4◦13.00W
EXVC013S	Aegir	Kolga	C	Singleton	Aegir, Kolga	-	Fragment	38.85	18297	31.1	Siphoviridae	H2P3α	SAR11 1a	3	SAMN14604134	PRJNA625644	MT375519	SRR11559265	09:20:37	Oct 17 2018	14.8181	0.9033	5	1025.71	34.5798	69.7736	2.1833	236.302	Marine	Coastal	50◦15.00N	4◦13.00W
EXVC012P	Jörmungand	Ran	A	Cluster A	Himinglaeva,Hroenn,Jormungand,Bylgja,Eistla,Eyrgjafa,Gjalp,Ran,Unn,HTVC021P,HTVC022P,HTVC031P,HTVC105P,HTVC109P,HTVC119P,HTVC120P,HTVC121P,HTVC200P,HTVC201P,HTVC011P,HTVC019P	This Study, Zhao 2013, Zhao 2018	Circular	99.62	41529	34.1	Podoviridae	H2P3α	SAR11 1a	3	SAMN14604135	PRJNA625644	MT375528	SRR11559264	09:20:37	Oct 17 2018	14.8181	0.9033	5	1025.71	34.5798	69.7736	2.1833	236.302	Marine	Coastal	50◦15.00N	4◦13.00W
EXVC016S	Kólga	Kolga	C	Singleton	Aegir, Kolga	-	Circular	103.24	48659	30.5	Siphoviridae	H2P3α	SAR11 1a	3	SAMN14604136	PRJNA625644	MT375529	SRR11559263	09:20:37	Oct 17 2018	14.8181	0.9033	5	1025.71	34.5798	69.7736	2.1833	236.302	Marine	Coastal	50◦15.00N	4◦13.00W
EXVC019P	Unn	Bylgja	A	Cluster A	Himinglaeva,Hroenn,Jormungand,Bylgja,Eistla,Eyrgjafa,Gjalp,Ran,Unn,HTVC021P,HTVC022P,HTVC031P,HTVC105P,HTVC109P,HTVC119P,HTVC120P,HTVC121P,HTVC200P,HTVC201P,HTVC011P,HTVC019P	This Study, Zhao 2013, Zhao 2018	Circular	98.1	41069	33.5	Podoviridae	H2P3α	SAR11 1a	2	SAMN14604137	PRJNA625644	MT375531	SRR11559262	10:27:16	Nov 05 2018	14.1766	0.9475	5	1026.27	35.126	88.7715	0.6285	240.449	Marine	Coastal	50◦15.00N	4◦13.00W
EXVC015P	Hroenn	Bylgja	A	Cluster A	Himinglaeva,Hroenn,Jormungand,Bylgja,Eistla,Eyrgjafa,Gjalp,Ran,Unn,HTVC021P,HTVC022P,HTVC031P,HTVC105P,HTVC109P,HTVC119P,HTVC120P,HTVC121P,HTVC200P,HTVC201P,HTVC011P,HTVC019P	This Study, Zhao 2013, Zhao 2018	Circular	98.13	41069	33.5	Podoviridae	H2P3α	SAR11 1a	2	SAMN14604138	PRJNA625644	MT375527	SRR11559272	10:27:16	Nov 05 2018	14.1766	0.9475	5	1026.27	35.126	88.7715	0.6285	240.449	Marine	Coastal	50◦15.00N	4◦13.00W
EXVC010P	Bylgja	Bylgja	A	Cluster A	Himinglaeva,Hroenn,Jormungand,Bylgja,Eistla,Eyrgjafa,Gjalp,Ran,Unn,HTVC021P,HTVC022P,HTVC031P,HTVC105P,HTVC109P,HTVC119P,HTVC120P,HTVC121P,HTVC200P,HTVC201P,HTVC011P,HTVC019P	This Study, Zhao 2013, Zhao 2018	Circular	98.1	41069	33.5	Podoviridae	H2P3α	SAR11 1a	2	SAMN14604139	PRJNA625644	MT375520	SRR11559271	10:27:16	Nov 05 2018	14.1766	0.9475	5	1026.27	35.126	88.7715	0.6285	240.449	Marine	Coastal	50◦15.00N	4◦13.00W
EXVC011P	Himinglæva	Bylgja	A	Cluster A	Himinglaeva,Hroenn,Jormungand,Bylgja,Eistla,Eyrgjafa,Gjalp,Ran,Unn,HTVC021P,HTVC022P,HTVC031P,HTVC105P,HTVC109P,HTVC119P,HTVC120P,HTVC121P,HTVC200P,HTVC201P,HTVC011P,HTVC019P	This Study, Zhao 2013, Zhao 2018	Circular	98.1	41069	33.5	Podoviridae	H2P3α	SAR11 1a	2	SAMN14604140	PRJNA625644	MT375526	SRR11559270	10:27:16	Nov 05 2018	14.1766	0.9475	5	1026.27	35.126	88.7715	0.6285	240.449	Marine	Coastal	50◦15.00N	4◦13.00W
EXVC028S	Venkman	Venkman	D	Singleton	P19250A	Moon 2017	Linear	103.86	38624	34.4	Siphoviridae	H5P1	OM43	3	SAMN14604128	PRJNA625644	MT375522	SRR11559274	09:20:37	Oct 17 2018	14.8181	0.9033	5	1025.71	34.5798	69.7736	2.1833	236.302	Marine	Coastal	50◦15.00N	4◦13.00W
